# Supplementary material for: The Pyruvate–Glyoxalate Pathway as a Toxicity Assessment Tool of Xenobiotics: Lessons from Prebiotic Chemistry
Source: J Xenobiot. 2025 Dec 1;15(6):198. doi: 10.3390/jox15060198 (PMC12734312; doi:10.3390/jox15060198)
Supplement: Supplementary file 1 [file jox-15-00198-s001.zip]

Archive with 1 entries (1 files):
- jox-3924131-supplementary.pdf
